# Supplementary material for: Hydrogel oxygen reservoirs increase functional integration of neural stem cell grafts by meeting metabolic demands
Source: Nat Commun. 2023 Jan 28;14:457. doi: 10.1038/s41467-023-36133-8 (PMC9884236; doi:10.1038/s41467-023-36133-8)
Supplement: Supplementary file 4 — Source Data [file 41467_2023_36133_MOESM4_ESM.xlsx]

## Sheet: Figure 2a
Figure 2a-Rheology data	Modulus (Pa)
Frequency (Hz)	Gel-G'	Gel-G"	Horse-G'	Horse-G"	Whale-G'	Whale-G"	Low affinity whale-G'	Low affinity whale-G"	High affinity whale-G'	High affinity whale-G"
0.1	516.1	54.5	695.7	59.6	2500	300	2130	689.7	4210	2950
0.1122	565.4	51.09	650.2	55.87	2860	345.6	2250	235.9	4830	410
0.1259	529.1	53.05	699.6	55.19	2800	378.6	2320	251.5	5100	427.1
0.1413	586.3	49.65	727.7	67.49	2760	322.7	2370	335	5160	469.8
0.1585	638.9	57.33	721.6	52.67	2860	314	2490	244.7	5210	397
0.1778	597.6	59.33	752.1	56.77	2990	289.8	2610	229.7	5360	408.1
0.1995	633.4	59.87	748.3	57.04	2810	288.4	3530	207.9	5500	400.8
0.2239	687	61.9	797.2	57.26	2890	269.9	3430	209	5580	401.8
0.2512	681	58.76	820.3	57.34	3120	291.9	2780	215.7	5720	398.9
0.2818	700.6	71.63	832.3	59.07	3200	232.6	2390	214.8	5830	425.7
0.3162	735.6	63.16	856.4	55.89	3240	291.3	2850	275	5980	367.1
0.3548	765.9	62.58	894.6	55.53	3320	278.9	2770	238.1	6150	392.1
0.3981	754.8	58.51	894.4	58.27	3280	269.1	2800	221.4	6370	391.5
0.4467	791.9	61.92	925.5	61.81	3470	308.1	2920	207.6	6590	439.9
0.5012	816.1	66.12	937.4	56.54	3520	304.7	3010	248.5	6550	357.8
0.5623	837.3	69.43	976	50.56	3540	299.4	3090	250.3	6690	356.6
0.631	857.4	73.25	980.9	64.44	3610	278.7	3090	284.7	6830	398.8
0.7079	885.7	76.01	998.8	62.64	3720	345.4	3220	256.8	6890	375.3
0.7943	899.2	85.82	1020	63.21	3710	310.8	3210	320.8	7080	386.1
0.8913	925.8	74.34	1030	65.16	3860	279.9	3260	228.1	7220	373.6
1	947	75.35	1050	64.91	3930	279.5	3410	237.3	7180	368.8
1.122	971.2	75.65	1070	64.89	3940	282.9	3450	269.1	7320	357.8
1.259	997.6	79.22	1090	69.72	4000	281.8	3440	229.2	7440	367
1.413	1020	77.61	1110	68.57	4050	289.2	3550	243.4	7620	372.7
1.585	1040	85.4	1130	72.87	4150	269	3640	237.4	7660	367
1.778	1070	86.33	1160	75.02	4220	280.4	3670	244	7780	346
1.995	1080	90.67	1190	75.11	4340	293.7	3730	237.4	7910	361.3
2.239	1110	85.97	1210	78.29	4410	286.1	3810	225.7	8090	369.3
2.512	1140	88.65	1240	79.23	4500	289.1	3870	232.7	8170	361.7
2.818	1160	85.19	1260	81.78	4600	280.9	3920	224.1	8190	364.1
3.162	1180	90.7	1280	85.31	4650	285.4	4020	233.8	8310	361.1
3.548	1200	92.85	1300	89.58	4710	289.2	4110	248.6	8400	358.4
3.981	1230	95.47	1320	91.26	4730	293	4050	244.6	8480	361.2
4.467	1260	99.1	1330	94.95	4790	295.4	4120	239.8	8590	364.1
5.012	1280	99.85	1360	97.92	4830	296.1	4190	244	8630	365
5.623	1300	101.6	1380	100	4890	298.8	4260	257.5	8750	363.2
6.31	1330	103	1400	104.2	5000	305.2	4360	249.2	8950	371.8
7.079	1360	105.9	1420	109	5090	310	4370	256.1	9050	372.4
7.943	1380	107.3	1450	113.3	5190	322.1	4440	258.9	9110	379
8.913	1410	111.5	1470	118.3	5250	324	4470	264.2	9340	380.6
10	1440	113	1510	119.3	5340	329.1	4530	263.7	9410	394.8
11.22	1470	116.3	1520	128.4	5450	329.7	4580	266.2	9450	381.1
12.59	1500	120.6	1550	134.9	5500	361.9	4700	296.1	9580	356.9
14.13	1530	123.7	1570	137.2	5590	337.1	4720	272.9	9620	322.5
15.85	1560	130.9	1590	146	5680	328.7	4820	258	9760	321.7
17.78	1600	142.3	1600	158.6	5800	358.7	4850	323.7	9790	413.1
19.95	1650	164.3	1630	183.4	5840	333.1	4910	280	9950	223.8
22.39	1710	169.5	1670	193.3	5850	400	4940	307.5	10100	235.8
25.12	1790	160.2	1700	198.1	5840	424.8	5070	336	10100	446.4
28.18	1910	209.4	1740	257.8	5930	435.7	4970	372.1	10100	340.8
31.62	1960	383.5	1870	231.7	6100	494.1	5040	422.2	10300	406.9

## Sheet: Figure 2b
Figure 2b	CD (mdeg)
Wavelength (nm)	Gel		Horse		Whale		Low affinity whale		High affinity whale
320	1.69067		1.69067	1.64467	1.79085	1.74999	1.82544	1.71749	1.95607	1.65394
319	1.76791		1.76791	1.69579	1.91204	1.76193	1.75652	1.73788	1.71345	1.60337
318	1.5872		1.5872	1.73738	1.6232	1.64561	1.90475	1.76075	1.75248	1.65582
317	1.75188		1.75188	1.84307	1.88978	1.85433	1.78525	1.81701	1.74902	1.65487
316	1.72103		1.72103	1.81578	1.7359	1.77448	1.87	1.84921	1.8011	1.7465
315	1.75038		1.75038	1.87341	1.66717	1.76486	1.89824	1.8093	2.0054	1.75072
314	2.0179		2.0179	2.0557	2.03394	1.82417	2.10016	1.80358	1.82972	1.89493
313	1.91486		1.91486	1.88284	1.92314	2.08791	1.94906	1.87515	2.07571	1.81318
312	1.90165		1.90165	1.90917	2.02953	2.02619	1.97147	1.80738	1.95223	1.81061
311	1.70559		1.70559	1.91695	2.03789	1.88306	2.10905	1.98465	1.97119	1.84164
310	1.84315		1.84315	1.96858	2.12937	1.95021	1.96014	1.89298	2.07685	1.93335
309	2.00106		2.00106	2.05117	1.8123	1.92683	2.30681	1.91006	1.97196	2.03748
308	2.14558		2.14558	1.93102	2.00622	1.94293	2.04997	2.02683	1.96429	1.79158
307	2.14702		2.14702	2.02256	2.01557	1.93444	2.3052	2.03903	2.21232	2.0448
306	1.9785		1.9785	2.07443	2.36789	2.23959	2.04839	2.05121	2.28576	1.92936
305	2.06874		2.06874	2.20278	2.35626	2.10358	2.18928	2.2519	2.1971	2.09537
304	2.37124		2.37124	2.1541	2.37093	2.16547	2.03093	2.11709	2.02085	2.06108
303	2.36017		2.36017	2.16762	2.51557	2.16944	2.43104	2.01883	2.09891	2.18159
302	2.20679		2.20679	2.41678	2.31514	2.08118	2.22816	2.25967	2.21072	2.23517
301	2.16386		2.16386	2.17612	2.36041	2.37471	2.30044	2.26373	2.30983	2.17137
300	2.19675		2.19675	2.30796	2.15755	2.20581	2.4644	2.35276	2.28779	2.20027
299	2.29828		2.29828	2.3621	2.45166	2.38974	2.64184	2.36344	2.38078	2.10715
298	2.32874		2.32874	2.36498	2.39513	2.12493	2.47765	2.4139	2.3408	2.27839
297	2.34691		2.34691	2.30656	2.36473	2.39396	2.44207	2.29398	2.42081	2.2979
296	2.41317		2.41317	2.39708	2.44943	2.37359	2.54551	2.41602	2.27507	2.25023
295	2.21326		2.21326	2.31284	2.48478	2.54184	2.40015	2.39201	2.4809	2.53743
294	2.33348		2.33348	2.41445	2.40115	2.32251	2.65573	2.52727	2.46475	2.28176
293	2.45238		2.45238	2.48517	2.71615	2.47732	2.72411	2.5166	2.60476	2.3799
292	2.4374		2.4374	2.52326	2.38663	2.62558	2.41811	2.55653	2.67622	2.48842
291	2.37864		2.37864	2.36954	2.49462	2.60739	2.66107	2.57746	2.68784	2.55644
290	2.6225		2.6225	2.57718	2.66477	2.61299	2.74803	2.45803	2.63996	2.25795
289	2.63251		2.63251	2.66745	2.75686	2.53796	2.87483	2.76594	2.56746	2.41306
288	2.49174		2.49174	2.56006	2.95196	2.62128	2.81008	2.7096	2.69669	2.6609
287	2.52834		2.52834	2.6125	2.77128	2.75296	2.74012	2.742	2.66119	2.46652
286	2.75491		2.75491	2.71505	2.81123	2.77599	2.78479	2.51796	2.73834	2.53371
285	2.66291		2.66291	2.64271	2.79791	2.70061	2.76728	2.60329	2.78036	2.53726
284	2.7653		2.7653	2.68132	2.73722	2.85183	2.86974	2.7497	2.63013	2.74757
283	2.83777		2.83777	2.59214	2.62254	2.83249	2.94482	2.62074	2.82929	2.55126
282	2.57406		2.57406	2.52349	2.68687	2.70276	2.96884	2.74048	2.66296	2.55636
281	2.55347		2.55347	2.66086	2.87301	2.80442	2.9152	2.70539	2.85193	2.63502
280	2.63788		2.63788	2.70255	2.83344	2.65922	3.03597	2.71296	2.68686	2.49316
279	2.53057		2.53057	2.71618	2.82088	2.84066	2.82974	2.80983	2.60037	2.45821
278	2.67848		2.67848	2.60596	2.6417	2.78264	2.87565	2.77984	2.49482	2.4258
277	2.45201		2.45201	2.45435	2.80656	2.52605	2.75434	2.58063	2.4823	2.48231
276	2.32197		2.32197	2.33835	2.72843	2.63787	2.7766	2.5199	2.59205	2.2914
275	2.51559		2.51559	2.43515	2.46051	2.3334	2.46893	2.47406	2.47802	2.3764
274	2.49047		2.49047	2.26023	2.46229	2.56976	2.45607	2.39879	2.26605	2.14526
273	2.29886		2.29886	2.09902	2.14252	2.37288	2.23604	2.38828	2.54751	2.02932
272	1.98796		1.98796	2.1061	2.12837	2.26131	2.17811	1.98906	2.12234	1.97836
271	1.83655		1.83655	1.91385	2.12312	1.95496	2.24466	2.21636	2.13151	1.99744
270	1.58943		1.58943	1.96709	2.0086	1.89382	1.98301	2.18393	1.96604	1.98654
269	1.7858		1.7858	1.63443	2.17379	1.89703	1.9436	2.07451	1.81664	1.65367
268	1.67269		1.67269	1.62812	1.80681	1.73663	1.6618	1.79469	1.73698	1.63358
267	1.54792		1.54792	1.55028	1.4231	1.61931	2.0077	1.94723	1.7037	1.60345
266	1.46179		1.46179	1.4952	1.59565	1.39481	1.59544	1.517	1.4444	1.24989
265	1.28077		1.28077	1.32063	1.51389	1.51635	1.69611	1.66915	1.26852	1.2726
264	1.32911		1.32911	1.2745	1.35063	1.46941	1.43837	1.43432	1.32253	1.44846
263	1.41118		1.41118	0.987621	1.2535	1.32778	1.2584	1.33424	1.26632	1.13606
262	1.23934		1.23934	1.29032	1.22189	1.23593	1.11603	1.3248	1.20464	1.14953
261	1.46199		1.46199	1.06393	1.12829	1.26411	1.23596	1.35142	0.985959	1.12069
260	1.13227		1.13227	1.01761	1.45228	1.19872	1.21923	1.49052	1.2318	1.22076
259	1.20885		1.20885	1.19197	1.39041	1.27109	1.26992	1.17659	1.08159	1.3099
258	1.08981		1.08981	1.29164	1.36474	1.10663	1.38278	1.25392	1.29087	1.22744
257	1.55455		1.55455	1.18947	1.32773	1.18656	1.27076	1.26469	1.09092	1.10228
256	1.45359		1.45359	1.50704	1.60525	1.29104	1.49724	1.46086	1.35573	1.36971
255	1.4115		1.4115	1.27642	1.15799	1.33599	1.3021	1.46446	1.33978	1.3527
254	1.62445		1.62445	1.45437	1.64872	1.29882	1.56608	1.41604	1.18575	1.34699
253	1.54851		1.54851	1.43717	1.4571	1.65946	1.86635	1.49053	1.30357	1.53966
252	1.39245		1.39245	1.46281	1.44817	1.40409	1.5326	1.6774	1.48943	1.17817
251	1.45152		1.45152	1.43283	1.50236	1.58625	1.61359	1.31409	1.51706	1.35881
250	1.61617		1.61617	1.43403	1.50005	1.4429	1.47343	1.58545	1.45273	1.2746
249	1.64232		1.64232	1.75965	1.5332	1.65496	1.54994	1.79664	1.73093	1.42004
248	1.80643		1.80643	1.49144	1.67504	1.66064	1.4621	1.46116	1.58336	1.38824
247	1.63069		1.63069	1.55513	1.30409	1.55254	1.5328	1.316	1.49576	1.2678
246	1.49121		1.49121	1.59914	1.43966	1.57409	1.41586	1.41498	1.54448	1.38409
245	1.44505		1.44505	1.92073	1.21153	1.57491	1.53116	1.22853	1.26241	1.3752
244	1.51416		1.51416	1.21467	1.23979	1.4867	1.25389	1.20349	1.17169	1.20644
243	1.4468		1.4468	1.2247	1.31275	1.38725	1.22446	1.3814	1.17415	1.21561
242	1.44469		1.44469	1.10876	1.16166	1.21512	1.18861	1.06175	1.03771	0.953227
241	1.0298		1.0298	1.28731	1.29927	1.02581	1.10659	1.20028	0.638402	1.17821
240	1.05439		1.05439	1.06052	0.932473	1.12929	0.948344	0.945354	0.935377	0.902945
239	1.00984		1.00984	0.88636	0.711583	0.751064	0.668917	0.75041	0.887402	0.706257
238	0.73702		0.73702	0.784927	0.457864	0.9421	0.820317	0.66015	0.818642	0.713376
237	0.895132		0.895132	0.628845	0.731994	0.513836	0.364885	0.539301	0.510985	0.471224
236	0.484965		0.484965	0.46034	0.298458	0.238865	0.442315	0.232839	0.103155	0.416948
235	0.196745		0.196745	0.308955	0.121068	0.443924	0.0114902	0.271839	0.318004	0.126587
234	-0.0467795		-0.0467795	0.0409475	0.03024	0.115873	0.030905	0.0322825	-0.0439014	0.102068
233	-0.0203284		-0.0203284	0.0132593	-0.140125	-0.210679	-0.178295	-0.26816	-0.435328	-0.22077
232	-0.117899		-0.117899	-0.126104	-0.45809	-0.0749253	-0.46079	-0.514885	-0.731004	-0.484872
231	-0.0806455		-0.0806455	-0.35628	-0.434254	-0.312396	-0.564821	-0.534803	-0.555759	-0.597175
230	-0.371492		-0.371492	-0.473156	-0.439459	-0.626539	-0.624386	-0.452606	-0.621134	-0.731204
229	-0.570815		-0.570815	-0.578408	-0.473149	-0.746924	-0.8337	-0.799877	-0.873959	-0.874524
228	-0.867425		-0.867425	-0.963447	-0.766635	-0.758765	-1.15273	-1.34276	-1.03102	-1.20168
227	-1.23596		-1.23596	-1.29034	-1.27543	-1.17381	-1.44758	-1.20445	-1.48686	-1.09621
226	-1.41245		-1.41245	-1.42221	-1.70468	-1.45909	-1.31237	-1.36312	-1.6123	-1.83815
225	-1.58959		-1.58959	-1.55156	-1.92999	-1.77667	-1.999	-1.7886	-1.91545	-1.70596
224	-2.01119		-2.01119	-1.80215	-1.87539	-2.14299	-1.86751	-2.18894	-2.23381	-1.93758
223	-2.12553		-2.12553	-2.43877	-2.18335	-1.92961	-2.45321	-2.19257	-2.32091	-2.28344
222	-2.57385		-2.57385	-2.31913	-2.31702	-2.3076	-2.55105	-2.58283	-2.34222	-2.31178
221	-2.59513		-2.59513	-2.75343	-2.43319	-2.53366	-2.37001	-2.93914	-2.75829	-2.60488
220	-3.20005		-3.20005	-3.04685	-2.85438	-2.78394	-2.88282	-3.21678	-2.8809	-2.83836
219	-3.48718		-3.48718	-3.21299	-3.01124	-2.91777	-3.17985	-3.28011	-3.06439	-2.868
218	-3.01849		-3.01849	-3.2787	-3.1007	-2.93093	-3.38596	-3.25984	-3.27815	-3.12123
217	-3.78873		-3.78873	-3.5984	-2.93542	-3.35097	-3.15892	-3.74247	-3.14563	-3.2574
216	-3.59054		-3.59054	-3.63452	-3.64126	-3.07012	-3.65411	-3.31491	-3.72675	-3.46582
215	-3.71008		-3.71008	-3.55543	-3.80105	-3.52448	-3.69425	-3.80127	-3.57907	-4.06337
214	-3.47323		-3.47323	-3.56411	-3.44403	-3.82009	-4.05302	-3.55901	-4.26323	-3.71102
213	-4.32984		-4.32984	-3.9663	-4.27894	-3.86646	-4.29043	-4.33645	-4.56372	-4.24605
212	-4.01884		-4.01884	-3.97289	-4.82789	-4.50327	-4.3414	-4.56145	-4.62617	-4.93894
211	-4.22803		-4.22803	-5.0574	-4.93509	-5.05266	-5.19001	-4.56764	-5.18562	-4.88984
210	-4.91139		-4.91139	-5.23486	-5.35218	-5.26998	-5.86553	-5.89944	-5.93025	-5.50215
209	-5.68513		-5.68513	-5.45873	-5.97211	-6.04091	-5.86194	-6.34004	-7.15536	-6.88481
208	-6.50312		-6.50312	-5.9488	-6.88721	-6.87346	-7.30539	-6.94135	-7.44153	-7.62552
207	-6.51085		-6.51085	-6.93031	-7.87489	-7.79458	-8.05634	-7.87272	-8.22569	-8.13464
206	-7.86987		-7.86987	-7.98415	-9.02832	-8.5587	-8.34799	-9.62174	-9.46944	-8.94757
205	-8.43057		-8.43057	-8.58107	-9.45444	-10.0612	-10.275	-10.4061	-10.0717	-9.81547
204	-9.95674		-9.95674	-9.89371	-10.8586	-10.4076	-11.1338	-11.2945	-11.5169	-11.0584
203	-11.0221		-11.0221	-10.34	-11.5892	-11.6389	-12.5317	-11.7946	-11.8591	-12.4662
202	-11.4881		-11.4881	-11.5216	-12.7779	-13.4271	-12.3586	-12.7766	-13.0304	-12.8458
201	-12.4069		-12.4069	-12.2022	-13.7125	-14.1886	-13.653	-13.6333	-14.2196	-14.0256
200	-12.8341		-12.8341	-13.0413	-14.2614	-14.4799	-14.2136	-13.9564	-14.1521	-14.163
199	-13.1035		-13.1035	-12.8044	-14.1186	-14.4755	-14.9705	-14.5225	-14.2066	-14.6142
198	-12.9695		-12.9695	-12.9826	-13.8617	-14.5224	-14.0825	-14.6701	-13.9778	-14.2206
197	-12.1856		-12.1856	-12.4844	-13.0064	-13.6507	-12.9736	-14.0816	-12.7486	-13.5433
196	-11.3681		-11.3681	-11.2179	-12.4428	-12.2206	-12.8153	-12.6222	-12.189	-11.8777
195	-10.6275		-10.6275	-10.3215	-11.0834	-11.0226	-11.2305	-11.4672	-11.0289	-11.3542
194	-9.1218		-9.1218	-8.47729	-9.36592	-9.09178	-9.83983	-9.70712	-8.70631	-9.87783
193	-6.85267		-6.85267	-6.9148	-7.17426	-8.08039	-8.04664	-7.90881	-6.94462	-7.27669
192	-5.21242		-5.21242	-4.8364	-5.19135	-5.21967	-5.77824	-6.74056	-4.68746	-5.03368
191	-3.60551		-3.60551	-3.51024	-3.034	-3.56335	-3.29804	-3.66945	-3.11139	-3.09106
190	-2.08569		-2.08569	-1.22558	-1.3673	-2.01351	-1.78505	-2.07676	-0.893528	-1.62039
189	0.560111		0.560111	0.422795	0.739427	0.242034	0.323715	-0.146419	0.64669	1.03603
188	2.12808		2.12808	2.60309	1.9972	2.04414	2.20568	1.93787	2.31984	2.5466
187	3.58932		3.58932	3.79155	3.3726	4.09115	3.17426	3.37927	4.5	3.7085
186	4.26758		4.26758	4.5245	5.30008	5.1174	4.1459	4.64674	5.81583	5.44816
185	5.43593		5.43593	5.68452	6.21022	5.65267	5.68052	5.45338	6.44335	6.4186
184	7.17794		7.17794	6.57575	7.13577	6.95512	5.99343	6.47698	6.61326	6.98995
183	7.17287		7.17287	7.33786	7.45904	7.69035	7.20289	6.61907	7.72003	7.08835
182	8.9721		8.9721	6.99279	8.31368	7.40568	6.91753	6.78416	7.20146	8.42994
181	7.46598		7.46598	8.41484	7.78277	6.96453	10.6679	9.11017	6.98026	6.47493
180	4.16332		4.16332	8.45493	9.33932	11.0404	11.9264	11.2181	8.85644	12.8086

## Sheet: Figure 2c
Figure 2c-FTIR	Absorbance
Wavelength (cm-1)	Gel	Horse	Whale	Low affinity whale	High affinity whale
1751.83	0.935215	0.924421	0.87391	0.973881	0.961406
1749.79	0.941269	0.926932	0.877645	0.979049	0.967037
1747.75	0.943426	0.928244	0.878917	0.979966	0.968767
1745.71	0.943381	0.929476	0.879682	0.979261	0.968685
1743.67	0.944617	0.932162	0.882256	0.980524	0.970429
1741.63	0.947012	0.935629	0.885795	0.982894	0.973682
1739.59	0.950204	0.939709	0.889865	0.985956	0.977573
1737.55	0.954085	0.944144	0.894375	0.989883	0.98183
1735.51	0.960862	0.948976	0.900479	0.996468	0.988828
1733.47	0.970318	0.955095	0.908351	1.00512	0.99877
1731.43	0.975139	0.96044	0.913406	1.0087	1.00409
1729.39	0.97787	0.965126	0.917191	1.01001	1.0065
1727.36	0.982849	0.970491	0.922544	1.01302	1.01029
1725.32	0.991265	0.976598	0.930121	1.01879	1.01708
1723.28	1.00323	0.983762	0.940226	1.02763	1.02724
1721.24	1.01686	0.99139	0.951601	1.03812	1.03904
1719.2	1.03506	1.0005	0.965788	1.05272	1.05454
1717.16	1.06074	1.01317	0.985225	1.07346	1.0756
1715.12	1.08161	1.02612	1.00347	1.09011	1.09228
1713.08	1.09372	1.03702	1.01733	1.09994	1.10224
1711.04	1.10494	1.04801	1.03021	1.10977	1.11245
1709	1.11736	1.05956	1.04265	1.12149	1.12482
1706.96	1.12932	1.07123	1.05408	1.1338	1.13793
1704.92	1.13684	1.08193	1.06255	1.14273	1.14781
1702.88	1.13929	1.08997	1.06679	1.14629	1.15259
1700.84	1.1395	1.09702	1.06857	1.1485	1.15595
1698.81	1.13538	1.10364	1.06726	1.14897	1.15688
1696.77	1.12614	1.10823	1.06268	1.14463	1.15285
1694.73	1.11129	1.11089	1.05486	1.13524	1.14421
1692.69	1.0969	1.11064	1.04672	1.1248	1.13518
1690.65	1.088	1.10842	1.04059	1.11731	1.12929
1688.61	1.08196	1.104	1.03492	1.11102	1.12446
1686.57	1.0783	1.09754	1.03022	1.10597	1.121
1684.53	1.07571	1.08722	1.02526	1.10241	1.11897
1682.49	1.06635	1.07367	1.01632	1.09372	1.11155
1680.45	1.05514	1.0649	1.00893	1.08326	1.10287
1678.41	1.04849	1.06038	1.00586	1.0775	1.09884
1676.37	1.04725	1.05944	1.00738	1.07881	1.10046
1674.33	1.05062	1.063	1.01421	1.08679	1.10712
1672.29	1.05649	1.07012	1.0243	1.097	1.11624
1670.25	1.0661	1.08125	1.03844	1.11112	1.12958
1668.21	1.07571	1.0948	1.05434	1.12606	1.14336
1666.17	1.08031	1.10405	1.06454	1.13361	1.14995
1664.13	1.08299	1.10891	1.07053	1.13827	1.15259
1662.1	1.08223	1.11151	1.0734	1.14169	1.1517
1660.06	1.07689	1.11312	1.07288	1.14104	1.14661
1658.02	1.07407	1.11589	1.07313	1.14066	1.14321
1655.98	1.079	1.12165	1.07828	1.14637	1.14669
1653.94	1.09793	1.13627	1.09523	1.16664	1.16287
1651.9	1.12639	1.16072	1.12231	1.19556	1.18661
1649.86	1.14497	1.17695	1.14023	1.20804	1.20105
1647.82	1.16933	1.19301	1.16072	1.22102	1.21986
1645.78	1.19921	1.21315	1.18524	1.2363	1.24288
1643.74	1.21611	1.22961	1.2006	1.24215	1.25633
1641.7	1.22956	1.24935	1.21527	1.24973	1.26978
1639.66	1.25056	1.28201	1.23958	1.26937	1.29399
1637.62	1.28695	1.33685	1.28176	1.3092	1.33726
1635.58	1.35532	1.43757	1.36105	1.38701	1.41853
1633.54	1.43478	1.5532	1.45461	1.47376	1.51385
1631.51	1.49578	1.6295	1.52407	1.5329	1.58451
1629.47	1.55315	1.67862	1.58256	1.58272	1.64263
1627.43	1.60451	1.69737	1.62664	1.6221	1.68324
1625.39	1.64024	1.68527	1.64798	1.64165	1.6994
1623.35	1.66769	1.65832	1.6569	1.64712	1.70161
1621.31	1.68932	1.63224	1.66194	1.64311	1.69888
1619.27	1.70127	1.6125	1.66354	1.63428	1.69544
1617.23	1.69819	1.5855	1.65277	1.62102	1.68301
1615.19	1.66947	1.54385	1.61858	1.59697	1.64831
1613.15	1.63	1.5036	1.57678	1.56878	1.6063
1611.11	1.58976	1.46659	1.53509	1.54171	1.5659
1609.07	1.54772	1.4304	1.49142	1.51419	1.52461
1607.03	1.50805	1.39913	1.44987	1.48678	1.48511
1604.99	1.47627	1.37602	1.41588	1.46258	1.45254
1602.95	1.45446	1.36217	1.39197	1.44485	1.42918
1600.91	1.44187	1.3571	1.37749	1.43426	1.41431
1598.88	1.4377	1.35886	1.37075	1.42986	1.40715
1596.84	1.44014	1.3658	1.3705	1.43094	1.4065
1594.8	1.44705	1.37716	1.37587	1.43717	1.41072
1592.76	1.45675	1.39143	1.38522	1.44719	1.41789
1590.72	1.46836	1.40724	1.39709	1.45954	1.42711
1588.68	1.4809	1.42395	1.41057	1.4735	1.43802
1586.64	1.49335	1.44054	1.42476	1.48806	1.44986
1584.6	1.50554	1.45611	1.43877	1.50209	1.46222
1582.56	1.51718	1.47055	1.45194	1.51478	1.4743
1580.52	1.52856	1.48416	1.46453	1.52601	1.48574
1578.48	1.54105	1.49782	1.47732	1.53753	1.49806
1576.44	1.55421	1.51447	1.49124	1.55201	1.51227
1574.4	1.56125	1.53067	1.50236	1.56234	1.52186
1572.36	1.56608	1.54225	1.51105	1.56704	1.52829
1570.32	1.5771	1.55405	1.52381	1.57648	1.54016
1568.28	1.58999	1.56464	1.53843	1.58919	1.55445
1566.24	1.60025	1.57183	1.5508	1.59929	1.56673
1564.2	1.61377	1.58089	1.56573	1.61191	1.58219
1562.17	1.63159	1.593	1.58384	1.62815	1.6014
1560.13	1.66212	1.61447	1.61336	1.65831	1.63367
1558.09	1.71022	1.65444	1.66376	1.71223	1.68632
1556.05	1.73849	1.68563	1.69854	1.74435	1.71809
1554.01	1.76278	1.71289	1.72739	1.76733	1.74324
1551.97	1.79538	1.74532	1.76329	1.79715	1.77665
1549.93	1.83185	1.78133	1.80391	1.83107	1.81517

## Sheet: Figure 3a
Figure 3a	Density of GFAP(% area)
	Cell	Gel	Horse	Low affnity whale	Whale	High affinity whale
Replicate 1	14.41	8.98	18.68	12.9	10.01	15.9
Replicate 2	11.27	16.32	17.76	16.11	20.26	17.27
Replicate 3	20.02	13	11.37	11.45	18.19	14.01
Replicate 4	19.57	8.82	17.08	15.08	9.38	19.36
Replicate 5	12.41		11.56	14.66	18.93	15.96
Replicate 6	19.65					16.25
Average	16.2217	11.78	15.29	14.04	15.354	16.4583

## Sheet: Figure 4a
Figure 4a	Volume of graft core(mm3)
	Cell	Gel	Horse	Low affnity whale	Whale	High affinity whale
Replicate 1	0.048504	0.101975	0.240501	0.043817	0.038825	0.0817347
Replicate 2	0.072149	0.076602	0.209012	0.018983	0.053214	0.128697
Replicate 3	0.079599	0.078191	0.0907225	0.018875	0.044807	0.106793
Replicate 4	0.066989	0.0866539	0.0956793	0.051194	0.081288	0.132166
Replicate 5	0.083506	0.114098	0.268999			0.132291
Replicate 6		0.0622748	0.0879386			0.193257
Replicate 7		0.120029	0.21469
Replicate 8		0.0765536	0.121667
Replicate 9			0.0711475
Average	0.0701494	0.0895471	0.155595	0.0332173	0.0545335	0.129157

## Sheet: Figure 4b
Figure 4b	Volume of Innervation(mm3)
	Cell	Gel	Horse	Low affnity whale	Whale	High affinity whale
Replicate 1	0.647719	1.05784	0.939924	0.736754	0.206155	1.54598
Replicate 2	0.942759	0.611826	1.5743	0.271258	1.11254	1.6202
Replicate 3	0.77823	0.724494	1.51787	0.142323	0.523876	0.830883
Replicate 4	0.732698	0.892131	0.86896	0.059906	0.327554	1.59953
Replicate 5	1.60456	0.895303	0.825384			1.31538
Replicate 6		0.874307	1.17414			1.93264
Replicate 7		0.624545	0.803974
Replicate 8		0.911795	1.21537
Replicate 9			0.860945
Average	0.941194	0.824029	1.08676	0.30256	0.542532	1.4741

## Sheet: Figure 5a
Figure 5a	Number of NeuN+GFP+
	Cell	Gel	Horse	Low affnity whale	Whale	High affinity whale
Replicate 1	1604	3016	5718	1408	1783	4022
Replicate 2	1458	2839	6575	1456	1906	4890
Replicate 3	2619	1677	7433	793	2097	6256
Replicate 4	2532	2078	4677	732	2663	6496
Replicate 5	2743	4458	3690			4367
Replicate 6		2738	3291			8905
Replicate 7			8909
Average	2191.2	2801	5756.14	1097.25	2112.25	5822.67

## Sheet: Figure 5b
Figure 5b	%NeuN GFP+DAPI
	Cell	Gel	Horse	Low affnity whale	Whale	High affinity whale
Replicate 1	39	47	35	31	34	44
Replicate 2	42	36	32	33	16	41
Replicate 3	23	35	38	22	36	45
Replicate 4	35	25	49	29	33	60
Replicate 5	41	29	39			39
Replicate 6	32	31	43			52
Replicate 7	37		39
Replicate 8	33
Replicate 9	25
Average	34.1111	33.8333	39.2857	28.75	29.75	46.8333

## Sheet: Supp Figure 1c
Supplementary Figure 1c
Elution volume(ml)	mAU
-0.002619	0
0.017366	0.043253
0.037352	0.042107
0.057337	0.041173
0.077322	0.026286
0.097308	-0.002898
0.117293	-0.039077
0.137279	-0.05702
0.157264	-0.063187
0.17725	-0.066639
0.197235	-0.055986
0.217221	-0.031715
0.237206	0.000283
0.257191	0.019175
0.277177	0.020674
0.297162	0.0175
0.317148	0.016506
0.337133	0.02382
0.357119	0.041151
0.377104	0.067459
0.39709	0.107776
0.417075	0.161234
0.437061	0.223983
0.457046	0.299412
0.477031	0.383657
0.497017	0.463347
0.517002	0.530516
0.536988	0.581764
0.556973	0.611524
0.576959	0.618135
0.596944	0.601058
0.61693	0.566427
0.636915	0.528266
0.6569	0.48642
0.676886	0.449178
0.696871	0.415825
0.716857	0.380513
0.736842	0.351769
0.756828	0.323047
0.776813	0.301041
0.796799	0.284557
0.816784	0.265027
0.83677	0.252416
0.856755	0.239775
0.87674	0.231365
0.896726	0.221596
0.916711	0.214082
0.936697	0.202212
0.956682	0.191894
0.976668	0.184185
0.996653	0.1768
1.01664	0.163831
1.03662	0.153936
1.05661	0.146118
1.07659	0.141051
1.09658	0.137154
1.11657	0.133512
1.13655	0.132316
1.15654	0.132764
1.17652	0.130075
1.19651	0.129658
1.21649	0.126956
1.23648	0.122112
1.25646	0.12043
1.27645	0.117763
1.29644	0.115501
1.31642	0.11469
1.33641	0.111549
1.35639	0.110962
1.37638	0.107985
1.39636	0.103357
1.41635	0.101266
1.43633	0.097645
1.45632	0.094028
1.4763	0.089929
1.49629	0.087692
1.51628	0.085888
1.53626	0.081609
1.55625	0.077238
1.57623	0.07542
1.59622	0.074213
1.6162	0.072891
1.63619	0.071975
1.65617	0.068363
1.67616	0.06893
1.69614	0.066717
1.71613	0.064861
1.73612	0.062639
1.7561	0.062664
1.77609	0.059302
1.79607	0.056364
1.81606	0.056809
1.83604	0.056444
1.85603	0.053647
1.87601	0.050589
1.896	0.047647
1.91598	0.046524
1.93597	0.045803
1.95596	0.047948
1.97594	0.045235
1.99593	0.041754
2.01591	0.041044
2.0359	0.040815
2.05588	0.039196
2.07587	0.035962
2.09585	0.032859
2.11584	0.031829
2.13582	0.03393
2.15581	0.031098
2.17579	0.027724
2.19578	0.027688
2.21577	0.027986
2.23575	0.030057
2.25574	0.02787
2.27572	0.028254
2.29571	0.028385
2.31569	0.026409
2.33568	0.028289
2.35566	0.027029
2.37565	0.028769
2.39563	0.028
2.41562	0.028723
2.43561	0.028329
2.45559	0.026831
2.47558	0.027784
2.49556	0.025427
2.51555	0.025355
2.53553	0.025323
2.55552	0.024627
2.5755	0.024675
2.59549	0.022475
2.61547	0.021993
2.63546	0.021081
2.65544	0.019852
2.67543	0.018819
2.69542	0.019327
2.7154	0.018077
2.73539	0.018411
2.75537	0.016644
2.77536	0.017317
2.79534	0.015625
2.81533	0.015991
2.83532	0.016631
2.8553	0.014223
2.87528	0.014399
2.89527	0.014242
2.91526	0.011981
2.93524	0.01029
2.95523	0.009068
2.97521	0.008129
2.9952	0.00847
3.01518	0.006221
3.03517	0.008975
3.05515	0.010529
3.07514	0.008861
3.09512	0.007972
3.11511	0.005578
3.1351	0.005125
3.15508	0.001935
3.17507	0.000595
3.19505	0.002128
3.21504	0.00225
3.23502	0.002351
3.25501	0.003772
3.27499	0.003467
3.29498	0.003593
3.31496	0.005471
3.33495	0.000441
3.35494	0.004034
3.37492	0.003414
3.39491	0.005381
3.41489	0.004245
3.43488	0.004025
3.45486	0.005466
3.47485	0.005035
3.49483	0.00366
3.51482	0.001968
3.5348	0.002262
3.55479	0.00258
3.57478	0.00393
3.59476	0.003254
3.61475	0.003055
3.63473	0.0042
3.65472	0.003899
3.6747	0.005421
3.69469	0.001787
3.71467	0.000854
3.73466	-0.000605
3.75465	-0.000662
3.77463	-0.003785
3.79462	-0.006995
3.8146	-0.005607
3.83459	-0.006158
3.85457	-0.009625
3.87456	-0.007548
3.89454	-0.007351
3.91453	-0.006083
3.93451	-0.006984
3.9545	-0.006034
3.97449	-0.005629
3.99447	-0.009222
4.01446	-0.011872
4.03444	-0.011069
4.05443	-0.012882
4.07441	-0.010795
4.0944	-0.009755
4.11438	-0.009438
4.13437	-0.009377
4.15435	-0.009943
4.17434	-0.012231
4.19433	-0.01369
4.21431	-0.014103
4.2343	-0.009805
4.25428	-0.00895
4.27427	-0.009149
4.29425	-0.011523
4.31424	-0.012017
4.33422	-0.013796
4.35421	-0.021022
4.37419	-0.022587
4.39418	-0.021388
4.41416	-0.02009
4.43415	-0.017792
4.45414	-0.018474
4.47412	-0.017242
4.49411	-0.017011
4.51409	-0.018537
4.53408	-0.020793
4.55406	-0.022448
4.57405	-0.021594
4.59403	-0.018414
4.61402	-0.017806
4.63401	-0.020101
4.65399	-0.018745
4.67398	-0.018558
4.69396	-0.017148
4.71395	-0.020095
4.73393	-0.019939
4.75392	-0.018227
4.7739	-0.019562
4.79389	-0.020361
4.81387	-0.021387
4.83386	-0.022819
4.85384	-0.021239
4.87383	-0.023168
4.89382	-0.022814
4.9138	-0.022438
4.93379	-0.022925
4.95377	-0.023263
4.97376	-0.026739
4.99374	-0.027002
5.01373	-0.02814
5.03371	-0.028066
5.0537	-0.027631
5.07369	-0.02863
5.09367	-0.029283
5.11366	-0.02801
5.13364	-0.026821
5.15363	-0.027068
5.17361	-0.026242
5.1936	-0.026741
5.21358	-0.024157
5.23357	-0.022338
5.25355	-0.022352
5.27354	-0.020877
5.29352	-0.022094
5.31351	-0.022489
5.3335	-0.026005
5.35348	-0.027803
5.37347	-0.028432
5.39345	-0.032254
5.41344	-0.032771
5.43342	-0.034308
5.45341	-0.033302
5.47339	-0.034735
5.49338	-0.035086
5.51337	-0.031913
5.53335	-0.031708
5.55334	-0.030211
5.57332	-0.032364
5.59331	-0.031678
5.61329	-0.03041
5.63328	-0.035195
5.65326	-0.036216
5.67325	-0.037854
5.69323	-0.039298
5.71322	-0.038623
5.7332	-0.038596
5.75319	-0.036546
5.77318	-0.035947
5.79316	-0.034181
5.81315	-0.034291
5.83313	-0.036245
5.85312	-0.035976
5.8731	-0.03726
5.89309	-0.036099
5.91307	-0.03669
5.93306	-0.038839
5.95305	-0.040973
5.97303	-0.040593
5.99302	-0.039369
6.013	-0.040291
6.03299	-0.041193
6.05297	-0.038393
6.07296	-0.03826
6.09294	-0.040313
6.11293	-0.038955
6.13291	-0.043912
6.1529	-0.044272
6.17288	-0.044991
6.19287	-0.044801
6.21286	-0.045495
6.23284	-0.045019
6.25283	-0.045421
6.27281	-0.047686
6.2928	-0.047059
6.31278	-0.045891
6.33277	-0.045159
6.35275	-0.045602
6.37274	-0.045318
6.39273	-0.045356
6.41271	-0.048013
6.4327	-0.049705
6.45268	-0.051464
6.47267	-0.053611
6.49265	-0.055023
6.51264	-0.05446
6.53262	-0.05528
6.55261	-0.053922
6.57259	-0.054166
6.59258	-0.055099
6.61257	-0.057046
6.63255	-0.058193
6.65254	-0.057717
6.67252	-0.058067
6.69251	-0.057842
6.71249	-0.056707
6.73248	-0.057466
6.75246	-0.056894
6.77245	-0.057241
6.79243	-0.058117
6.81242	-0.056973
6.8324	-0.055861
6.85239	-0.052059
6.87237	-0.052849
6.89236	-0.054056
6.91235	-0.05233
6.93233	-0.053452
6.95232	-0.053382
6.9723	-0.055356
6.99229	-0.056061
7.01227	-0.055836
7.03226	-0.056639
7.05225	-0.05819
7.07223	-0.060483
7.09222	-0.064295
7.1122	-0.06462
7.13219	-0.065083
7.15217	-0.064742
7.17216	-0.065399
7.19214	-0.06705
7.21213	-0.064776
7.23211	-0.062432
7.2521	-0.060991
7.27208	-0.060191
7.29207	-0.057972
7.31206	-0.056298
7.33204	-0.055864
7.35203	-0.056741
7.37201	-0.058042
7.392	-0.059245
7.41198	-0.061133
7.43197	-0.063328
7.45195	-0.061441
7.47194	-0.061255
7.49193	-0.06168
7.51191	-0.064109
7.5319	-0.065275
7.55188	-0.065881
7.57187	-0.068348
7.59185	-0.068911
7.61184	-0.07263
7.63182	-0.071669
7.65181	-0.072032
7.67179	-0.071585
7.69178	-0.070663
7.71176	-0.070641
7.73175	-0.069429
7.75174	-0.069382
7.77172	-0.069848
7.79171	-0.073306
7.81169	-0.075568
7.83168	-0.077316
7.85166	-0.078334
7.87165	-0.076724
7.89163	-0.075229
7.91162	-0.072597
7.9316	-0.070572
7.95159	-0.070389
7.97157	-0.071083
7.99156	-0.073054
8.01155	-0.074258
8.03153	-0.075568
8.05152	-0.075875
8.0715	-0.075437
8.09149	-0.073421
8.11147	-0.071645
8.13146	-0.071103
8.15144	-0.072315
8.17143	-0.074183
8.19141	-0.077402
8.2114	-0.079921
8.23139	-0.082739
8.25137	-0.084325
8.27136	-0.083442
8.29134	-0.080869
8.31133	-0.079818
8.33131	-0.079827
8.3513	-0.079076
8.37128	-0.075809
8.39127	-0.077311
8.41126	-0.079544
8.43124	-0.081453
8.45123	-0.080845
8.47121	-0.082024
8.4912	-0.086073
8.51118	-0.087976
8.53117	-0.087031
8.55115	-0.088171
8.57114	-0.090532
8.59112	-0.088537
8.61111	-0.085265
8.6311	-0.084219
8.65108	-0.084749
8.67107	-0.08551
8.69105	-0.086514
8.71104	-0.089055
8.73102	-0.090834
8.75101	-0.091766
8.77099	-0.091166
8.79098	-0.092013
8.81096	-0.091702
8.83095	-0.091401
8.85093	-0.088175
8.87092	-0.089133
8.89091	-0.090136
8.91089	-0.089098
8.93088	-0.089496
8.95086	-0.093586
8.97085	-0.096199
8.99083	-0.096933
9.01082	-0.09446
9.0308	-0.094546
9.05079	-0.09376
9.07077	-0.090298
9.09076	-0.08821
9.11074	-0.087343
9.13073	-0.08816
9.15072	-0.090292
9.1707	-0.092587
9.19069	-0.092331
9.21067	-0.094327
9.23066	-0.098825
9.25064	-0.101171
9.27063	-0.102261
9.29062	-0.099322
9.3106	-0.100301
9.33058	-0.099615
9.35057	-0.098188
9.37056	-0.095175
9.39054	-0.092751
9.41053	-0.093579
9.43051	-0.095474
9.4505	-0.098293
9.47048	-0.098259
9.49047	-0.099067
9.51046	-0.101853
9.53044	-0.103601
9.55043	-0.103176
9.57041	-0.102321
9.5904	-0.101843
9.61038	-0.100819
9.63037	-0.100614
9.65035	-0.099689
9.67034	-0.100109
9.69032	-0.100705
9.71031	-0.101589
9.73029	-0.104725
9.75028	-0.106947
9.77027	-0.10529
9.79025	-0.105161
9.81024	-0.105447
9.83022	-0.104992
9.85021	-0.103734
9.87019	-0.101375
9.89018	-0.102718
9.91016	-0.104274
9.93015	-0.107073
9.95013	-0.107336
9.97012	-0.106693
9.99011	-0.108075
10.0101	-0.107649
10.0301	-0.107824
10.0501	-0.106813
10.07	-0.104405
10.09	-0.103693
10.11	-0.103652
10.13	-0.105431
10.15	-0.104989
10.17	-0.104166
10.19	-0.103273
10.2099	-0.103939
10.2299	-0.105834
10.2499	-0.105575
10.2699	-0.10442
10.2899	-0.105238
10.3099	-0.107374
10.3299	-0.108751
10.3498	-0.107871
10.3698	-0.109329
10.3898	-0.111275
10.4098	-0.11347
10.4298	-0.113723
10.4498	-0.111369
10.4698	-0.110463
10.4897	-0.11153
10.5097	-0.110333
10.5297	-0.10979
10.5497	-0.111403
10.5697	-0.113671
10.5897	-0.114889
10.6097	-0.113514
10.6296	-0.111187
10.6496	-0.111077
10.6696	-0.109339
10.6896	-0.109045
10.7096	-0.109987
10.7296	-0.111191
10.7496	-0.111983
10.7695	-0.112342
10.7895	-0.112551
10.8095	-0.111357
10.8295	-0.111812
10.8495	-0.111586
10.8695	-0.112267
10.8895	-0.112502
10.9094	-0.112504
10.9294	-0.113817
10.9494	-0.112563
10.9694	-0.111541
10.9894	-0.110559
11.0094	-0.107993
11.0293	-0.107926
11.0493	-0.108469
11.0693	-0.106539
11.0893	-0.106729
11.1093	-0.110079
11.1293	-0.113262
11.1493	-0.113732
11.1692	-0.113822
11.1892	-0.115707
11.2092	-0.115637
11.2292	-0.114469
11.2492	-0.11351
11.2692	-0.114638
11.2892	-0.115709
11.3091	-0.118464
11.3291	-0.12116
11.3491	-0.12298
11.3691	-0.122435
11.3891	-0.123781
11.4091	-0.122226
11.4291	-0.118968
11.449	-0.117762
11.469	-0.117387
11.489	-0.118283
11.509	-0.117877
11.529	-0.120224
11.549	-0.121087
11.569	-0.121327
11.5889	-0.120698
11.6089	-0.11883
11.6289	-0.118632
11.6489	-0.117872
11.6689	-0.114977
11.6889	-0.113091
11.7089	-0.11544
11.7288	-0.115054
11.7488	-0.115556
11.7688	-0.114505
11.7888	-0.115695
11.8088	-0.117189
11.8288	-0.114649
11.8488	-0.114667
11.8687	-0.116447
11.8887	-0.117594
11.9087	-0.118137
11.9287	-0.118768
11.9487	-0.119836
11.9687	-0.120777
11.9886	-0.120548
12.0086	-0.119272
12.0286	-0.119089
12.0486	-0.118318
12.0686	-0.11745
12.0886	-0.116672
12.1086	-0.117132
12.1285	-0.116909
12.1485	-0.116301
12.1685	-0.117129
12.1885	-0.119096
12.2085	-0.118835
12.2285	-0.118773
12.2485	-0.120984
12.2684	-0.121248
12.2884	-0.11767
12.3084	-0.115583
12.3284	-0.115139
12.3484	-0.11754
12.3684	-0.119046
12.3884	-0.122201
12.4083	-0.126107
12.4283	-0.128769
12.4483	-0.129325
12.4683	-0.129048
12.4883	-0.129662
12.5083	-0.129844
12.5283	-0.129607
12.5482	-0.128242
12.5682	-0.128054
12.5882	-0.128664
12.6082	-0.128702
12.6282	-0.128993
12.6482	-0.128687
12.6682	-0.130148
12.6881	-0.131341
12.7081	-0.129519
12.7281	-0.130313
12.7481	-0.129815
12.7681	-0.129464
12.7881	-0.128827
12.8081	-0.128783
12.828	-0.129244
12.848	-0.127694
12.868	-0.129081
12.888	-0.129035
12.908	-0.130598
12.928	-0.131102
12.948	-0.13079
12.9679	-0.131617
12.9879	-0.131433
13.0079	-0.1321
13.0279	-0.130629
13.0479	-0.13034
13.0679	-0.130028
13.0879	-0.130674
13.1078	-0.131112
13.1278	-0.129427
13.1478	-0.131796
13.1678	-0.133756
13.1878	-0.134114
13.2078	-0.13364
13.2277	-0.134636
13.2477	-0.137378
13.2677	-0.137127
13.2877	-0.137744
13.3077	-0.136548
13.3277	-0.136852
13.3477	-0.139279
13.3676	-0.13955
13.3876	-0.140085
13.4076	-0.141463
13.4276	-0.143151
13.4476	-0.145019
13.4676	-0.146118
13.4876	-0.147052
13.5075	-0.145969
13.5275	-0.144231
13.5475	-0.144782
13.5675	-0.146943
13.5875	-0.145372
13.6075	-0.144936
13.6275	-0.148147
13.6474	-0.150265
13.6674	-0.1498
13.6874	-0.149374
13.7074	-0.150846
13.7274	-0.151057
13.7474	-0.150222
13.7674	-0.148882
13.7873	-0.14982
13.8073	-0.150557
13.8273	-0.148717
13.8473	-0.149097
13.8673	-0.148743
13.8873	-0.1492
13.9073	-0.148294
13.9272	-0.147631
13.9472	-0.147659
13.9672	-0.147311
13.9872	-0.146491
14.0072	-0.146033
14.0272	-0.146545
14.0472	-0.147417
14.0671	-0.148894
14.0871	-0.150234
14.1071	-0.151915
14.1271	-0.152115
14.1471	-0.153984
14.1671	-0.15599
14.187	-0.1569
14.207	-0.156578
14.227	-0.156459
14.247	-0.157318
14.267	-0.157195
14.287	-0.156413
14.307	-0.15505
14.3269	-0.154958
14.3469	-0.155673
14.3669	-0.154425
14.3869	-0.154098
14.4069	-0.154287
14.4269	-0.156381
14.4469	-0.155805
14.4668	-0.156364
14.4868	-0.157836
14.5068	-0.157198
14.5268	-0.157817
14.5468	-0.157462
14.5668	-0.158994
14.5868	-0.161368
14.6067	-0.16019
14.6267	-0.16059
14.6467	-0.160881
14.6667	-0.161564
14.6867	-0.160325
14.7067	-0.158504
14.7267	-0.157897
14.7466	-0.158525
14.7666	-0.159652
14.7866	-0.159991
14.8066	-0.160427
14.8266	-0.162475
14.8466	-0.165158
14.8666	-0.165723
14.8865	-0.164593
14.9065	-0.162804
14.9265	-0.162234
14.9465	-0.161475
14.9665	-0.16251
14.9865	-0.162354
15.0065	-0.162061
15.0264	-0.162175
15.0464	-0.162662
15.0664	-0.161753
15.0864	-0.161018
15.1064	-0.161019
15.1264	-0.161481
15.1464	-0.161568
15.1663	-0.160656
15.1863	-0.159678
15.2063	-0.158279
15.2263	-0.157758
15.2463	-0.158008
15.2663	-0.157311
15.2863	-0.157783
15.3062	-0.160152
15.3262	-0.162267
15.3462	-0.163171
15.3662	-0.161982
15.3862	-0.163145
15.4062	-0.164805
15.4261	-0.165412
15.4461	-0.167251
15.4661	-0.16789
15.4861	-0.168114
15.5061	-0.167216
15.5261	-0.166981
15.5461	-0.166616
15.566	-0.165981
15.586	-0.16452
15.606	-0.163949
15.626	-0.164306
15.646	-0.164366
15.666	-0.162272
15.686	-0.160835
15.7059	-0.161708
15.7259	-0.160549
15.7459	-0.158881
15.7659	-0.160084
15.7859	-0.160806
15.8059	-0.161474
15.8259	-0.162155
15.8458	-0.162527
15.8658	-0.163783
15.8858	-0.164673
15.9058	-0.16536
15.9258	-0.167289
15.9458	-0.169484
15.9658	-0.169874
15.9857	-0.169121
16.0057	-0.168508
16.0257	-0.169456
16.0457	-0.168653
16.0657	-0.165128
16.0857	-0.163045
16.1057	-0.163096
16.1256	-0.164013
16.1456	-0.164046
16.1656	-0.165101
16.1856	-0.167279
16.2056	-0.169782
16.2256	-0.169009
16.2456	-0.169666
16.2655	-0.171261
16.2855	-0.170256
16.3055	-0.169466
16.3255	-0.169059
16.3455	-0.17146
16.3655	-0.172424
16.3854	-0.172271
16.4054	-0.17482
16.4254	-0.175547
16.4454	-0.173145
16.4654	-0.170386
16.4854	-0.17007
16.5054	-0.169558
16.5253	-0.16861
16.5453	-0.168794
16.5653	-0.171871
16.5853	-0.174041
16.6053	-0.173488
16.6253	-0.173618
16.6453	-0.175384
16.6652	-0.176022
16.6852	-0.178102
16.7052	-0.182823
16.7252	-0.18651
16.7452	-0.188878
16.7652	-0.190876
16.7852	-0.191657
16.8051	-0.191834
16.8251	-0.191141
16.8451	-0.192421
16.8651	-0.191802
16.8851	-0.191404
16.9051	-0.193264
16.9251	-0.195491
16.945	-0.19686
16.965	-0.195821
16.985	-0.197276
17.005	-0.199654
17.025	-0.198557
17.045	-0.196041
17.065	-0.195144
17.0849	-0.195322
17.1049	-0.194578
17.1249	-0.195692
17.1449	-0.196957
17.1649	-0.197142
17.1849	-0.197294
17.2049	-0.198799
17.2248	-0.200535
17.2448	-0.200184
17.2648	-0.200115
17.2848	-0.202007
17.3048	-0.203181
17.3248	-0.202976
17.3448	-0.204572
17.3647	-0.206486
17.3847	-0.207288
17.4047	-0.207761
17.4247	-0.210025
17.4447	-0.211202
17.4647	-0.211581
17.4846	-0.214041
17.5046	-0.214879
17.5246	-0.215486
17.5446	-0.217584
17.5646	-0.221575
17.5846	-0.224762
17.6046	-0.226447
17.6245	-0.228788
17.6445	-0.231143
17.6645	-0.231328
17.6845	-0.230509
17.7045	-0.230301
17.7245	-0.22946
17.7445	-0.228418
17.7644	-0.229109
17.7844	-0.231852
17.8044	-0.234027
17.8244	-0.234644
17.8444	-0.235868
17.8644	-0.237675
17.8844	-0.23708
17.9043	-0.236397
17.9243	-0.235875
17.9443	-0.23457
17.9643	-0.233899
17.9843	-0.232503
18.0043	-0.232445
18.0243	-0.234686
18.0442	-0.237315
18.0642	-0.240194
18.0842	-0.242663
18.1042	-0.245004
18.1242	-0.245218
18.1442	-0.245003
18.1642	-0.24567
18.1841	-0.244513
18.2041	-0.244729
18.2241	-0.246818
18.2441	-0.24868
18.2641	-0.251291
18.2841	-0.253204
18.3041	-0.255187
18.324	-0.255038
18.344	-0.254322
18.364	-0.255234
18.384	-0.254501
18.404	-0.250206
18.424	-0.247245
18.444	-0.247966
18.4639	-0.248388
18.4839	-0.249275
18.5039	-0.252401
18.5239	-0.25601
18.5439	-0.259236
18.5639	-0.260128
18.5839	-0.261206
18.6038	-0.261776
18.6238	-0.258572
18.6438	-0.2571
18.6638	-0.257611
18.6838	-0.258427
18.7038	-0.257822
18.7237	-0.258378
18.7437	-0.25989
18.7637	-0.26191
18.7837	-0.264569
18.8037	-0.265477
18.8237	-0.266984
18.8437	-0.268835
18.8636	-0.271277
18.8836	-0.273079
18.9036	-0.273528
18.9236	-0.272295
18.9436	-0.271955
18.9636	-0.270447
18.9836	-0.267991
19.0035	-0.267444
19.0235	-0.267471
19.0435	-0.266889
19.0635	-0.266803
19.0835	-0.268102
19.1035	-0.271151
19.1235	-0.273093
19.1434	-0.273287
19.1634	-0.27523
19.1834	-0.277206
19.2034	-0.278856
19.2234	-0.280361
19.2434	-0.282062
19.2634	-0.28399
19.2833	-0.284052
19.3033	-0.283184
19.3233	-0.283071
19.3433	-0.282863
19.3633	-0.281476
19.3833	-0.281971
19.4033	-0.282582
19.4232	-0.281865
19.4432	-0.282816
19.4632	-0.284723
19.4832	-0.28622
19.5032	-0.286276
19.5232	-0.285041
19.5432	-0.284806
19.5631	-0.283405
19.5831	-0.280988
19.6031	-0.281237
19.6231	-0.281206
19.6431	-0.281782
19.6631	-0.284439
19.6831	-0.285545
19.703	-0.286445
19.723	-0.287554
19.743	-0.288189
19.763	-0.287805
19.783	-0.285585
19.803	-0.284086
19.8229	-0.283324
19.8429	-0.282535
19.8629	-0.282905
19.8829	-0.283468
19.9029	-0.285685
19.9229	-0.288658
19.9429	-0.290293
19.9628	-0.289906
19.9828	-0.28675
20.0028	-0.286127
20.0228	-0.275465
20.0428	-0.272997
20.0628	-0.27182
20.0828	-0.275129
20.1027	-0.277935
20.1227	-0.283156
20.1427	-0.290176
20.1627	-0.295482
20.1827	-0.297386
20.2027	-0.297654
20.2227	-0.296186
20.2426	-0.29537
20.2626	-0.292765
20.2826	-0.294142
20.3026	-0.296735
20.3226	-0.297192
20.3426	-0.296036
20.3626	-0.295289
20.3825	-0.295372
20.4025	-0.296983
20.4225	-0.2958
20.4425	-0.29392
20.4625	-0.292829
20.4825	-0.295314
20.5025	-0.29734
20.5224	-0.295282
20.5424	-0.293512
20.5624	-0.293887
20.5824	-0.29675
20.6024	-0.295505
20.6224	-0.293253
20.6424	-0.293923
20.6623	-0.294815
20.6823	-0.294793
20.7023	-0.293757
20.7223	-0.292801
20.7423	-0.291333
20.7623	-0.288972
20.7822	-0.291349
20.8022	-0.294382
20.8222	-0.295452
20.8422	-0.29702
20.8622	-0.298431
20.8822	-0.30114
20.9022	-0.300734
20.9221	-0.300622
20.9421	-0.298476
20.9621	-0.297853
20.9821	-0.29973
21.0021	-0.300479
21.0221	-0.300919
21.0421	-0.300409
21.062	-0.30083
21.082	-0.30173
21.102	-0.302961
21.122	-0.30377
21.142	-0.303834
21.162	-0.303454
21.182	-0.302256
21.2019	-0.302092
21.2219	-0.300658
21.2419	-0.300008
21.2619	-0.300566
21.2819	-0.299538
21.3019	-0.299932
21.3219	-0.300012
21.3418	-0.301087
21.3618	-0.302105
21.3818	-0.301296
21.4018	-0.303131
21.4218	-0.305711
21.4418	-0.306233
21.4618	-0.305972
21.4817	-0.304943
21.5017	-0.305007
21.5217	-0.304594
21.5417	-0.305101
21.5617	-0.306151
21.5817	-0.304542
21.6017	-0.305347
21.6216	-0.30499
21.6416	-0.305262
21.6616	-0.305533
21.6816	-0.307176
21.7016	-0.308092
21.7216	-0.309856
21.7416	-0.311946
21.7615	-0.31141
21.7815	-0.30953
21.8015	-0.306697
21.8215	-0.30596
21.8415	-0.3041
21.8615	-0.301482
21.8814	-0.301923
21.9014	-0.30335
21.9214	-0.304043
21.9414	-0.304122
21.9614	-0.305235
21.9814	-0.304407
22.0014	-0.304358
22.0213	-0.303639
22.0413	-0.304466
22.0613	-0.304861
22.0813	-0.306444
22.1013	-0.308909
22.1213	-0.310769
22.1413	-0.312267
22.1612	-0.311949
22.1812	-0.312931
22.2012	-0.31431
22.2212	-0.315162
22.2412	-0.314577
22.2612	-0.313787
22.2812	-0.314327
22.3011	-0.314033
22.3211	-0.311513
22.3411	-0.307774
22.3611	-0.306592
22.3811	-0.306203
22.4011	-0.304886
22.4211	-0.304305
22.441	-0.306432
22.461	-0.309392
22.481	-0.308881
22.501	-0.309063
22.521	-0.311323
22.541	-0.312579
22.561	-0.312019
22.5809	-0.311107
22.6009	-0.312962
22.6209	-0.314133
22.6409	-0.312795
22.6609	-0.312903
22.6809	-0.313666
22.7009	-0.312793
22.7208	-0.311547
22.7408	-0.311706
22.7608	-0.311405
22.7808	-0.309294
22.8008	-0.308366
22.8208	-0.308382
22.8408	-0.308149
22.8607	-0.307776
22.8807	-0.308496
22.9007	-0.310718
22.9207	-0.310817
22.9407	-0.311946
22.9607	-0.315271
22.9807	-0.317348
23.0006	-0.317884
23.0206	-0.316782
23.0406	-0.317332
23.0606	-0.319155
23.0806	-0.319571
23.1006	-0.31965
23.1205	-0.319558
23.1405	-0.319531
23.1605	-0.320234
23.1805	-0.318277
23.2005	-0.315431
23.2205	-0.314131
23.2405	-0.313195
23.2604	-0.310577
23.2804	-0.308827
23.3004	-0.307675
23.3204	-0.307067
23.3404	-0.307429
23.3604	-0.307728
23.3804	-0.307333
23.4003	-0.307891
23.4203	-0.309536
23.4403	-0.309887
23.4603	-0.310088
23.4803	-0.31075
23.5003	-0.312833
23.5203	-0.313744
23.5402	-0.312088
23.5602	-0.311637
23.5802	-0.310957
23.6002	-0.310247
23.6202	-0.30897
23.6402	-0.308425
23.6602	-0.308861
23.6801	-0.309528
23.7001	-0.309852
23.7201	-0.311352
23.7401	-0.313025
23.7601	-0.313562
23.7801	-0.314274
23.8001	-0.314609
23.82	-0.313893
23.84	-0.311395
23.86	-0.309535
23.88	-0.308568
23.9	-0.307765
23.92	-0.307649
23.94	-0.308289
23.9599	-0.31124
23.9799	-0.312481
23.9999	-0.312925
24.0199	-0.313805
24.0399	-0.315211
24.0599	-0.315216
24.0798	-0.312432
24.0998	-0.31194
24.1198	-0.310846
24.1398	-0.307142
24.1598	-0.304855
24.1798	-0.304655
24.1998	-0.30531
24.2197	-0.305203
24.2397	-0.308189
24.2597	-0.311017
24.2797	-0.312422
24.2997	-0.313931
24.3197	-0.31626
24.3397	-0.320133
24.3596	-0.321422
24.3796	-0.322198
24.3996	-0.323357
24.4196	-0.32223
24.4396	-0.320737
24.4596	-0.319383
24.4796	-0.319014
24.4995	-0.317222
24.5195	-0.317711
24.5395	-0.320261
24.5595	-0.320606
24.5795	-0.320979
24.5995	-0.320042
24.6195	-0.318507
24.6394	-0.318828
24.6594	-0.319196
24.6794	-0.319169
24.6994	-0.321401
24.7194	-0.323607
24.7394	-0.325426
24.7594	-0.32702
24.7793	-0.326142
24.7993	-0.325148
24.8193	-0.325475
24.8393	-0.327743
24.8593	-0.326587
24.8793	-0.323807
24.8993	-0.323386
24.9192	-0.322595
24.9392	-0.319359
24.9592	-0.317345
24.9792	-0.317161
24.9992	-0.317933
25.0192	-0.318998
25.0391	-0.319621
25.0591	-0.320911
25.0791	-0.321492
25.0991	-0.322119
25.1191	-0.323504
25.1391	-0.321818
25.1591	-0.319935
25.179	-0.320821
25.199	-0.320565
25.219	-0.317954
25.239	-0.315215
25.259	-0.315672
25.279	-0.318212
25.299	-0.31829
25.3189	-0.318283
25.3389	-0.31977
25.3589	-0.32209
25.3789	-0.323265
25.3989	-0.323118
25.4189	-0.32214
25.4389	-0.322299
25.4588	-0.323124
25.4788	-0.323459
25.4988	-0.323179
25.5188	-0.323016
25.5388	-0.323881
25.5588	-0.325289
25.5788	-0.324301
25.5987	-0.321583
25.6187	-0.320445
25.6387	-0.32152
25.6587	-0.322736
25.6787	-0.323499
25.6987	-0.322294
25.7187	-0.322947
25.7386	-0.32396
25.7586	-0.323568
25.7786	-0.323727
25.7986	-0.323078
25.8186	-0.323599
25.8386	-0.325203
25.8586	-0.325309
25.8785	-0.324283
25.8985	-0.322838
25.9185	-0.322399
25.9385	-0.321855
25.9585	-0.321434
25.9785	-0.321654
25.9985	-0.322396
26.0184	-0.3241
26.0384	-0.325267
26.0584	-0.328107
26.0784	-0.329231
26.0984	-0.327571
26.1184	-0.327522
26.1383	-0.329938
26.1583	-0.331604
26.1783	-0.331099
26.1983	-0.330728
26.2183	-0.331246
26.2383	-0.329042
26.2583	-0.327531
26.2782	-0.325641
26.2982	-0.322571
26.3182	-0.321935
26.3382	-0.320938
26.3582	-0.320118
26.3782	-0.320592
26.3982	-0.321924
26.4181	-0.324837
26.4381	-0.3266
26.4581	-0.326728
26.4781	-0.328768
26.4981	-0.328529
26.5181	-0.327051
26.5381	-0.327441
26.558	-0.326697
26.578	-0.326453
26.598	-0.325942
26.618	-0.326413
26.638	-0.326652
26.658	-0.324066
26.678	-0.321734
26.6979	-0.321084
26.7179	-0.322164
26.7379	-0.322129
26.7579	-0.32053
26.7779	-0.320846
26.7979	-0.322881
26.8179	-0.325065
26.8378	-0.324452
26.8578	-0.322423
26.8778	-0.321789
26.8978	-0.321596
26.9178	-0.320749
26.9378	-0.318987
26.9578	-0.320374
26.9777	-0.323103
26.9977	-0.323925
27.0177	-0.323737
27.0377	-0.324033
27.0577	-0.322984
27.0777	-0.322426
27.0977	-0.323
27.1176	-0.32323
27.1376	-0.32343
27.1576	-0.323653
27.1776	-0.325373
27.1976	-0.325742
27.2176	-0.323846
27.2376	-0.32179
27.2575	-0.320842
27.2775	-0.3201
27.2975	-0.319511
27.3175	-0.318579
27.3375	-0.318543
27.3575	-0.32029
27.3774	-0.321376
27.3974	-0.322918
27.4174	-0.324563
27.4374	-0.325119
27.4574	-0.325408
27.4774	-0.325672
27.4974	-0.32519
27.5173	-0.322428
27.5373	-0.320583
27.5573	-0.320617
27.5773	-0.320818
27.5973	-0.320369
27.6173	-0.320346
27.6373	-0.322632
27.6572	-0.324144
27.6772	-0.324154
27.6972	-0.324399
27.7172	-0.323443
27.7372	-0.321593
27.7572	-0.321294
27.7772	-0.322515
27.7971	-0.322705
27.8171	-0.321149
27.8371	-0.319895
27.8571	-0.322065
27.8771	-0.32415
27.8971	-0.322885
27.9171	-0.322615
27.937	-0.322378
27.957	-0.321691
27.977	-0.319953
27.997	-0.318911
28.017	-0.320737
28.037	-0.320827
28.057	-0.321652
28.0769	-0.324987
28.0969	-0.327202
28.1169	-0.32843
28.1369	-0.328339
28.1569	-0.328477
28.1769	-0.329342
28.1969	-0.328793
28.2168	-0.32903
28.2368	-0.329528
28.2568	-0.330769
28.2768	-0.33383
28.2968	-0.337264
28.3168	-0.339804
28.3367	-0.340656
28.3567	-0.340324
28.3767	-0.339048
28.3967	-0.336977
28.4167	-0.335148
28.4367	-0.334051
28.4567	-0.333662
28.4766	-0.331467
28.4966	-0.33068
28.5166	-0.330808
28.5366	-0.329876
28.5566	-0.328997
28.5766	-0.330175
28.5966	-0.332551
28.6165	-0.332917
28.6365	-0.331939
28.6565	-0.331614
28.6765	-0.331591
28.6965	-0.331179
28.7165	-0.331169
28.7365	-0.330137
28.7564	-0.329795
28.7764	-0.331353
28.7964	-0.332964
28.8164	-0.332949
28.8364	-0.331339
28.8564	-0.329994
28.8764	-0.33027
28.8963	-0.331106
28.9163	-0.330117
28.9363	-0.328958
28.9563	-0.329482
28.9763	-0.331474
28.9963	-0.33262
29.0163	-0.331552
29.0362	-0.33088
29.0562	-0.331306
29.0762	-0.332049
29.0962	-0.330954
29.1162	-0.330264
29.1362	-0.33103
29.1562	-0.329955
29.1761	-0.329707
29.1961	-0.331043
29.2161	-0.330766
29.2361	-0.329854
29.2561	-0.329
29.2761	-0.329553
29.2961	-0.330934
29.316	-0.330329
29.336	-0.329445
29.356	-0.329895
29.376	-0.330403
29.396	-0.330754
29.416	-0.330499
29.4359	-0.329112
29.4559	-0.329177
29.4759	-0.330808
29.4959	-0.330947
29.5159	-0.330833
29.5359	-0.331834
29.5559	-0.331002
29.5758	-0.328301
29.5958	-0.327271
29.6158	-0.32746
29.6358	-0.327726
29.6558	-0.327769
29.6758	-0.328166
29.6958	-0.330255
29.7157	-0.330435
29.7357	-0.329772
29.7557	-0.329832
29.7757	-0.329612
29.7957	-0.32893
29.8157	-0.327936
29.8357	-0.32913
29.8556	-0.331072
29.8756	-0.331823
29.8956	-0.33272
29.9156	-0.333025
29.9356	-0.333237
29.9556	-0.333312
29.9756	-0.332054
29.9955	-0.330144
30.0155	-0.328711
30.0355	-0.328194
30.0555	-0.328093
30.0755	-0.32966
30.0955	-0.330369
30.1155	-0.330674
30.1354	-0.332844
30.1554	-0.33438
30.1754	-0.33368
30.1954	-0.332438
30.2154	-0.331351
30.2354	-0.331152
30.2554	-0.332139
30.2753	-0.331228
30.2953	-0.331049
30.3153	-0.332479
30.3353	-0.333025
30.3553	-0.334445
30.3753	-0.33537
30.3953	-0.335188
30.4152	-0.335808
30.4352	-0.337263
30.4552	-0.338077
30.4752	-0.336184
30.4952	-0.332697
30.5152	-0.330369
30.5351	-0.330586
30.5551	-0.329337
30.5751	-0.327464
30.5951	-0.32886
30.6151	-0.330422
30.6351	-0.331649
30.6551	-0.332332
30.675	-0.332308
30.695	-0.33245
30.715	-0.330638
30.735	-0.329266
30.755	-0.329337
30.775	-0.329279
30.795	-0.329397
30.8149	-0.331281
30.8349	-0.333452
30.8549	-0.334319
30.8749	-0.335066
30.8949	-0.336521
30.9149	-0.338176
30.9349	-0.337694
30.9548	-0.337691
30.9748	-0.338881
30.9948	-0.339032
31.0148	-0.336798
31.0348	-0.333471
31.0548	-0.333874
31.0748	-0.334063
31.0947	-0.333753
31.1147	-0.334781
31.1347	-0.334883
31.1547	-0.336181
31.1747	-0.336622
31.1947	-0.33691
31.2147	-0.33788
31.2346	-0.33627
31.2546	-0.336282
31.2746	-0.336419
31.2946	-0.334463
31.3146	-0.332172
31.3346	-0.329089
31.3546	-0.329104
31.3745	-0.330652
31.3945	-0.330935
31.4145	-0.330973
31.4345	-0.331211
31.4545	-0.331411
31.4745	-0.330829
31.4945	-0.329525
31.5144	-0.328561
31.5344	-0.328714
31.5544	-0.328721
31.5744	-0.327769
31.5944	-0.32761
31.6144	-0.328531
31.6344	-0.330872
31.6543	-0.331964
31.6743	-0.333141
31.6943	-0.33627
31.7143	-0.337855
31.7343	-0.337998
31.7543	-0.338587
31.7742	-0.339761
31.7942	-0.340946
31.8142	-0.341321
31.8342	-0.342422
31.8542	-0.344137
31.8742	-0.343995
31.8942	-0.34393
31.9141	-0.343672
31.9341	-0.342088
31.9541	-0.342124
31.9741	-0.341793
31.9941	-0.341395
32.0141	-0.341326
32.0341	-0.340435
32.054	-0.34122
32.074	-0.34104
32.094	-0.338904
32.114	-0.337337
32.134	-0.337164
32.154	-0.336357
32.174	-0.335038
32.1939	-0.334191
32.2139	-0.333948
32.2339	-0.333684
32.2539	-0.33236
32.2739	-0.332457
32.2939	-0.331942
32.3139	-0.33263
32.3338	-0.334329
32.3538	-0.335279
32.3738	-0.335514
32.3938	-0.335999
32.4138	-0.338242
32.4338	-0.340056
32.4538	-0.33956
32.4737	-0.339505
32.4937	-0.33956
32.5137	-0.338922
32.5337	-0.340238
32.5537	-0.340253
32.5737	-0.340441
32.5937	-0.341767
32.6136	-0.342264
32.6336	-0.343444
32.6536	-0.34103
32.6736	-0.339499
32.6936	-0.339048
32.7136	-0.338241
32.7335	-0.336861
32.7535	-0.336496
32.7735	-0.33703
32.7935	-0.336328
32.8135	-0.335305
32.8335	-0.336025
32.8535	-0.338506
32.8734	-0.341698
32.8934	-0.343247
32.9134	-0.343478
32.9334	-0.343352
32.9534	-0.342992
32.9734	-0.341043
32.9934	-0.337036
33.0133	-0.333552
33.0333	-0.331568
33.0533	-0.33278
33.0733	-0.333011
33.0933	-0.332493
33.1133	-0.332688
33.1333	-0.333515
33.1532	-0.335304
33.1732	-0.33623
33.1932	-0.335787
33.2132	-0.337494
33.2332	-0.337894
33.2532	-0.337778
33.2732	-0.339316
33.2931	-0.341123
33.3131	-0.34124
33.3331	-0.34238
33.3531	-0.343891
33.3731	-0.345711
33.3931	-0.346762
33.4131	-0.34705
33.433	-0.348463
33.453	-0.348202
33.473	-0.348884
33.493	-0.349054
33.513	-0.349033
33.533	-0.348785
33.553	-0.347272
33.5729	-0.344817
33.5929	-0.340956
33.6129	-0.339057
33.6329	-0.339892
33.6529	-0.339079
33.6729	-0.338397
33.6928	-0.338937
33.7128	-0.340574
33.7328	-0.339545
33.7528	-0.338937
33.7728	-0.338362
33.7928	-0.336848
33.8128	-0.33537
33.8327	-0.334525
33.8527	-0.335489
33.8727	-0.334928
33.8927	-0.335955
33.9127	-0.338023
33.9327	-0.341718
33.9527	-0.342581
33.9726	-0.34401
33.9926	-0.347006
34.0126	-0.349125
34.0326	-0.349194
34.0526	-0.346915
34.0726	-0.345352
34.0926	-0.344498
34.1125	-0.343703
34.1325	-0.344077
34.1525	-0.344064
34.1725	-0.344417
34.1925	-0.345113
34.2125	-0.345126
34.2325	-0.345837
34.2524	-0.345155
34.2724	-0.344542
34.2924	-0.346204
34.3124	-0.348415
34.3324	-0.349452
34.3524	-0.349707
34.3724	-0.350759
34.3923	-0.350858
34.4123	-0.34893
34.4323	-0.346663
34.4523	-0.345527
34.4723	-0.346134
34.4923	-0.344756
34.5123	-0.343891
34.5322	-0.345129
34.5522	-0.346737
34.5722	-0.346401
34.5922	-0.344217
34.6122	-0.34327
34.6322	-0.344535
34.6521	-0.344239
34.6721	-0.343056
34.6921	-0.344493
34.7121	-0.345588
34.7321	-0.345481
34.7521	-0.345546
34.7721	-0.345846
34.792	-0.345354
34.812	-0.34516
34.832	-0.344105
34.852	-0.344085
34.872	-0.344147
34.892	-0.344235
34.912	-0.345626
34.9319	-0.345324
34.9519	-0.346218
34.9719	-0.347499
34.9919	-0.346397
35.0119	-0.347098
35.0319	-0.34569
35.0519	-0.343897
35.0718	-0.343401
35.0918	-0.344017
35.1118	-0.345784
35.1318	-0.347133
35.1518	-0.350767
35.1718	-0.351806
35.1918	-0.351734
35.2117	-0.352738
35.2317	-0.350967
35.2517	-0.348487
35.2717	-0.34574
35.2917	-0.343345
35.3117	-0.342105
35.3317	-0.340469
35.3516	-0.339327
35.3716	-0.338508
35.3916	-0.338036
35.4116	-0.338765
35.4316	-0.34138
35.4516	-0.342107
35.4716	-0.344474
35.4915	-0.347392
35.5115	-0.348101
35.5315	-0.349002
35.5515	-0.347307
35.5715	-0.347232
35.5915	-0.345835
35.6114	-0.345147
35.6314	-0.345606
35.6514	-0.343897
35.6714	-0.344361
35.6914	-0.344996
35.7114	-0.344735
35.7314	-0.346149
35.7514	-0.348049
35.7713	-0.348807
35.7913	-0.349971
35.8113	-0.351552
35.8313	-0.353973
35.8513	-0.354201
35.8713	-0.354008
35.8912	-0.354068
35.9112	-0.354301
35.9312	-0.354149
35.9512	-0.351487
35.9712	-0.350156
35.9912	-0.348143
36.0112	-0.346644
36.0311	-0.345225
36.0511	-0.34469
36.0711	-0.346818
36.0911	-0.347861
36.1111	-0.348211
36.1311	-0.349492
36.1511	-0.350517
36.171	-0.349906
36.191	-0.348895
36.211	-0.349551
36.231	-0.350802
36.251	-0.349812
36.271	-0.348681
36.291	-0.348894
36.3109	-0.347963
36.3309	-0.345308
36.3509	-0.345897
36.3709	-0.347498
36.3909	-0.350533
36.4109	-0.351077
36.4309	-0.352368
36.4508	-0.354817
36.4708	-0.354682
36.4908	-0.353959
36.5108	-0.353315
36.5308	-0.35116
36.5508	-0.350587
36.5708	-0.350179
36.5907	-0.352119
36.6107	-0.351027
36.6307	-0.350604
36.6507	-0.352714
36.6707	-0.353811
36.6907	-0.353009
36.7107	-0.352474
36.7306	-0.353783
36.7506	-0.355137
36.7706	-0.354426
36.7906	-0.352948
36.8106	-0.354888
36.8306	-0.355479
36.8506	-0.354124
36.8705	-0.35239
36.8905	-0.352498
36.9105	-0.351953
36.9305	-0.351354
36.9505	-0.350449
36.9705	-0.349606
36.9904	-0.35018
37.0104	-0.349415
37.0304	-0.349044
37.0504	-0.351051
37.0704	-0.350362
37.0904	-0.351561
37.1104	-0.353958
37.1303	-0.3541
37.1503	-0.353911
37.1703	-0.351495
37.1903	-0.349787
37.2103	-0.349818
37.2303	-0.347621
37.2503	-0.345711
37.2702	-0.345553
37.2902	-0.345499
37.3102	-0.34599
37.3302	-0.34636
37.3502	-0.347369
37.3702	-0.347051
37.3902	-0.347378
37.4101	-0.34885
37.4301	-0.348271
37.4501	-0.347572
37.4701	-0.346591
37.4901	-0.347092
37.5101	-0.346302
37.5301	-0.346209
37.55	-0.347647
37.57	-0.347715
37.59	-0.350511
37.61	-0.35252
37.63	-0.355965
37.65	-0.357735
37.67	-0.356975
37.6899	-0.357967
37.7099	-0.356718
37.7299	-0.356446
37.7499	-0.35653
37.7699	-0.355103
37.7899	-0.354229
37.8099	-0.352983
37.8298	-0.354012
37.8498	-0.354431
37.8698	-0.35357
37.8898	-0.354481
37.9098	-0.35526
37.9298	-0.357464
37.9497	-0.358432
37.9697	-0.357333
37.9897	-0.357336
38.0097	-0.356643
38.0297	-0.355111
38.0497	-0.354841
38.0697	-0.352308
38.0896	-0.350691
38.1096	-0.351176
38.1296	-0.351321
38.1496	-0.35025
38.1696	-0.34978
38.1896	-0.350398
38.2096	-0.349888
38.2295	-0.350102
38.2495	-0.350376
38.2695	-0.351218
38.2895	-0.353581
38.3095	-0.356549
38.3295	-0.35961
38.3495	-0.359027
38.3694	-0.359025
38.3894	-0.360487
38.4094	-0.360105
38.4294	-0.357854
38.4494	-0.355842
38.4694	-0.355455
38.4894	-0.354985
38.5093	-0.353768
38.5293	-0.354522
38.5493	-0.357357
38.5693	-0.359078
38.5893	-0.35994
38.6093	-0.361808
38.6293	-0.362169
38.6492	-0.363964
38.6692	-0.361281
38.6892	-0.36035
38.7092	-0.360845
38.7292	-0.360714
38.7492	-0.359677
38.7692	-0.359096
38.7891	-0.360123
38.8091	-0.363164
38.8291	-0.363751
38.8491	-0.364163
38.8691	-0.3649
38.8891	-0.364612
38.9091	-0.365683
38.929	-0.364458
38.949	-0.361526
38.969	-0.360337
38.989	-0.359209
39.009	-0.356409
39.029	-0.356304
39.0489	-0.356944
39.0689	-0.359607
39.0889	-0.361994
39.1089	-0.364344
39.1289	-0.365715
39.1489	-0.365619
39.1689	-0.363693
39.1888	-0.363626
39.2088	-0.362208
39.2288	-0.362577
39.2488	-0.364921
39.2688	-0.366989
39.2888	-0.367931
39.3088	-0.368946
39.3287	-0.367946
39.3487	-0.365712
39.3687	-0.363704
39.3887	-0.362495
39.4087	-0.362653
39.4287	-0.3631
39.4487	-0.363288
39.4686	-0.366026
39.4886	-0.366927
39.5086	-0.365771
39.5286	-0.367866
39.5486	-0.366446
39.5686	-0.367014
39.5886	-0.367764
39.6085	-0.365968
39.6285	-0.36567
39.6485	-0.365055
39.6685	-0.365753
39.6885	-0.364887
39.7085	-0.364083
39.7285	-0.366139
39.7484	-0.367843
39.7684	-0.370604
39.7884	-0.36842
39.8084	-0.366902
39.8284	-0.36566
39.8484	-0.365933
39.8684	-0.365084
39.8883	-0.362162
39.9083	-0.362088
[truncated: 15,516 more rows]

## Sheet: Supp Figure 3a
Supplementary Figure 3	Modulus(Pa)
Frequency (Hz)	SAPs-G' (Pa)	SAPs-G" (Pa)	SAPs+Myoglobin-G' (Pa)	SAPs+Myoglobin-G" (Pa)
0.1	322	43.33	326	34.5
0.1122	330	39.76	356	31.35
0.1259	342	44.28	374	46.85
0.1413	360	51.24	386	36.77
0.1585	376	47.48	389	41.48
0.1778	388	50.22	386	37.17
0.1995	404	49.75	410	44.47
0.2239	414	57.85	435	37.57
0.2512	422	52.14	449	42.44
0.2818	438	61.27	458	40.87
0.3162	445	62.92	469	42.02
0.3548	460	66.3	476	38.02
0.3981	470	67.24	490	43.41
0.4467	478	69.21	491	45.83
0.5012	489	74.51	508	42.05
0.5623	499	75.95	508	42.33
0.631	508	82.52	513	43.61
0.7079	517	84.8	519	41.42
0.7943	526	89.26	525	44.15
0.8913	532	90.76	531	47.39
1	537	95.47	540	47.07
1.122	549	93.59	543	50.02
1.259	545	96.05	547	47.49
1.413	569	105.7	555	53.01
1.585	582	109.9	559	51.62
1.778	590	114.6	563	51.38
1.995	599	119.1	573	53.48
2.239	610	122.9	581	53.61
2.512	619	128.3	587	51.07
2.818	631	133.5	590	59.55
3.162	640	136.3	598	58.91
3.548	652	140.8	603	60.24
3.981	660	153.8	608	63.76
4.467	668	149.6	616	62.41
5.012	681	152	614	64.69
5.623	688	158.2	618	67.88
6.31	696	162.7	624	69.5
7.079	702	165.2	634	67.93
7.943	707	170.2	637	72.39
8.913	712	174.1	649	73.14
10	710	178.6	664	74.6
11.22	710	188.9	678	77.08

[truncated: 7 more sheets: Supp Figure 4 , Supp Figure 5a, Supp Figure 5b, Supp Figure 5c, Supp Figure 5d, Supp Figure 6a, Supp Figure 8 ]
